# Supplementary material for: CDK inhibitors promote neuroblastoma cell differentiation and increase sensitivity to retinoic acid—a promising combination strategy for therapeutic intervention
Source: Cell Death Discov. 2025 Aug 2;11:363. doi: 10.1038/s41420-025-02637-z (PMC12318081; doi:10.1038/s41420-025-02637-z)
Supplement: Supplementary file 4 — Supplementary Table 1 [file 41420_2025_2637_MOESM4_ESM.xlsx]

## Sheet: Supplementary Table 1
Probsets	ID	Symbol	Gene Name	RA vs. Ctrl			Fa vs. Ctrl			Combi vs. Ctrl			Average Expression
				Direction	logFC	adj.P.Val	Direction	logFC	adj.P.Val	Direction	logFC	adj.P.Val
23068537	------	------	------	-1	-0.828239	0.00926939	-1	-1.05823	0.0134206	-1	-0.661306	0.0325493	6.94727
23075525	------	------	------	1	0.623815	0.00582924	1	0.578486	0.0406255	1	0.568802	0.00982001	7.92741
HTA2-pos-3662446_st	------	------	------	-1	-0.496697	0.032831	-1	-0.700165	0.0246346	-1	-0.600166	0.00905457	7.75889
TC0200009344.hg.1	NM_001258304	CCDC74A	coiled-coil domain containing 74A	1	0.611246	0.0420908	1	0.819886	0.0332242	1	0.73096	0.0128415	7.06252
TC0200011992.hg.1	NM_001198559	DNAJC27	DnaJ (Hsp40) homolog, subfamily C, member 27	-1	-0.668686	0.00631097	-1	-0.651403	0.0349062	-1	-1.01328	0.000173681	5.96118
TC0200012082.hg.1	NM_015662	IFT172	intraflagellar transport 172	-1	-0.799482	3.16091e-06	-1	-0.483945	0.0120897	-1	-0.469906	0.00133741	7.55404
TC0200012256.hg.1	NM_019024	HEATR5B	HEAT repeat containing 5B	-1	-0.41978	0.00999278	-1	-0.412149	0.044088	-1	-0.481302	0.00326441	7.2612
TC0200014249.hg.1	NM_001258307	CCDC74B	coiled-coil domain containing 74B	1	0.698624	0.00999278	1	0.891781	0.0134206	1	0.726989	0.00686153	7.00339
TC0300006994.hg.1	NM_001171713	FBXL2	F-box and leucine-rich repeat protein 2	-1	-0.824066	0.00118418	-1	-0.694837	0.0314293	-1	-0.521416	0.0296796	5.34546
TC0400007345.hg.1	NM_001112717	LIMCH1	LIM and calponin homology domains 1	1	0.658478	0.0244947	1	0.853608	0.030034	1	0.586705	0.040313	6.68434
TC0400010168.hg.1	NM_001166139	LCORL	ligand dependent nuclear receptor corepressor like	-1	-0.460807	0.000750709	-1	-0.402026	0.0208595	-1	-0.403071	0.00242388	8.97025
TC0400012018.hg.1	NM_001304382	GYPB	glycophorin B (MNS blood group)	-1	-0.510115	0.0160783	-1	-0.682543	0.0143887	-1	-0.497965	0.0161891	1.95126
TC0400012945.hg.1	NM_016245	HSD17B11	hydroxysteroid (17-beta) dehydrogenase 11	-1	-0.346872	0.0232076	-1	-0.42695	0.032918	-1	-0.48514	0.0019437	8.68755
TC0500007808.hg.1	NM_016218	POLK	polymerase (DNA directed) kappa	-1	-0.374457	0.0197095	-1	-0.423556	0.0371618	-1	-0.402427	0.010798	8.00789
TC0500009488.hg.1	NM_001168393	CREBRF	CREB3 regulatory factor	-1	-0.992583	0.00158784	-1	-0.904129	0.0267826	-1	-0.744467	0.0126546	5.6349
TC0500011935.hg.1	NM_178450	MARCH3	membrane associated ring finger 3	1	0.450753	0.0264637	1	0.545747	0.0349062	1	0.529454	0.00857464	5.22963
TC0500012059.hg.1	NM_003374	VDAC1	voltage-dependent anion channel 1	1	0.437907	0.0223085	1	0.466261	0.0494884	1	0.576416	0.00299737	8.76766
TC0500013399.hg.1	NM_024594	PANK3	pantothenate kinase 3	-1	-0.475763	0.00209808	-1	-0.498101	0.0134206	-1	-0.482238	0.00180852	8.68034
TC0600007613.hg.1	NM_005345	HSPA1A	heat shock 70kDa protein 1A	1	0.640461	0.0051005	1	0.557181	0.0472826	1	0.503759	0.0224425	8.30046
TC0600014143.hg.1	NM_001290259	PHF3	PHD finger protein 3	-1	-0.476927	0.0023737	-1	-0.441399	0.0310988	-1	-0.447719	0.00359735	9.18313
TC0700009398.hg.1	NM_016943	TAS2R3	taste receptor, type 2, member 3	-1	-0.809008	0.00620082	-1	-0.823293	0.0321875	-1	-0.844506	0.00407448	3.7207
TC0800007552.hg.1	NM_005914	MCM4	minichromosome maintenance complex component 4	1	0.492525	0.00508681	1	0.42657	0.0472826	-1	-0.339483	0.0458599	9.05858
TC0800008044.hg.1	NM_001199214	STMN2	stathmin 2	-1	-1.18916	0.00345767	-1	-1.57024	0.00467311	-1	-0.8164	0.0360122	6.15012
TC0800008150.hg.1	NM_003909	CPNE3	copine III	-1	-0.730002	0.000101467	-1	-0.452912	0.0371618	-1	-0.536661	0.00228508	7.22674
TC0800008330.hg.1	NM_001145860	POP1	POP1 homolog, ribonuclease P/MRP subunit	1	0.881443	0.000253662	1	0.70892	0.0176812	-1	-0.501534	0.0227778	6.239
TC0800012350.hg.1	ENST00000519841	MTBP	MDM2 binding protein	-1	-0.516498	0.0178085	-1	-0.539209	0.0472826	-1	-0.436303	0.0405457	1.93495
TC0X00008759.hg.1	NM_001129765	NSDHL	NAD(P) dependent steroid dehydrogenase-like	1	0.439161	0.0309119	1	0.503383	0.0472826	1	0.43138	0.0297026	6.74492
TC1000009919.hg.1	NM_004412	TRDMT1	tRNA aspartic acid methyltransferase 1	-1	-0.504678	0.0202397	-1	-0.561544	0.0406255	-1	-0.468639	0.0271816	4.18403
TC1100007285.hg.1	NM_014344	FJX1	four jointed box 1	1	0.52483	0.0103573	1	0.577417	0.0314293	1	0.581733	0.0044522	6.43549
TC1100008948.hg.1	NM_000829	GRIA4	glutamate receptor, ionotropic, AMPA 4	-1	-0.615417	0.00495107	-1	-0.528477	0.0487588	-1	-0.931263	0.000127479	6.83484
TC1100009709.hg.1	NM_001142674	CHID1	chitinase domain containing 1	1	0.430999	0.0252056	1	0.488751	0.044088	1	0.405587	0.0307876	6.79417
TC1100010123.hg.1	NM_001018057	DKK3	dickkopf WNT signaling pathway inhibitor 3	-1	-0.471898	0.0105954	-1	-0.528469	0.0310988	1	0.657606	0.000766031	6.34073
TC1100010241.hg.1	NM_001297764	USH1C	Usher syndrome 1C	-1	-0.757042	0.004003	-1	-0.670786	0.040207	-1	-0.688631	0.00736989	4.17067
TC1100012722.hg.1	NM_001243597	CDON	cell adhesion associated, oncogene regulated	-1	-0.79231	0.00368563	-1	-1.03666	0.00541335	-1	-0.825795	0.0024795	7.15646
TC1100013192.hg.1	NM_001166212	CLCF1	cardiotrophin-like cytokine factor 1	1	0.618323	0.0168588	1	0.635921	0.0472826	1	0.639173	0.0117757	4.40883
TC1200006738.hg.1	NM_005810	KLRG1	killer cell lectin-like receptor subfamily G, member 1	-1	-1.20952	0.00224973	-1	-1.06121	0.0332242	-1	-0.784942	0.0368653	4.52115
TC1200007295.hg.1	NM_032834	ALG10	ALG10, alpha-1,2-glucosyltransferase	-1	-0.331061	0.018568	-1	-0.355365	0.0445549	-1	-0.390063	0.00550447	6.83394
TC1500007238.hg.1	NM_001142885	TMOD2	tropomodulin 2 (neuronal)	-1	-0.613827	0.00476629	-1	-0.570291	0.0359364	-1	-0.553649	0.00903309	5.90836
TC1500010886.hg.1	NM_001031733	CALML4	calmodulin-like 4	-1	-0.828156	0.000544332	-1	-0.650412	0.0311096	-1	-0.49938	0.0242805	6.48383
TC1600011442.hg.1	NM_022818	MAP1LC3B	microtubule-associated protein 1 light chain 3 beta	1	0.395689	0.00117624	1	0.293243	0.0470488	1	0.482891	0.000201006	7.44475
TC1700006546.hg.1	NM_001304803	SRR	serine racemase	-1	-0.709707	0.000417338	-1	-0.759879	0.00440522	-1	-0.619588	0.00153949	5.94892
TC1700009123.hg.1	NM_001256071	RNF213	ring finger protein 213	-1	-0.742266	0.000745971	-1	-0.56077	0.0349062	-1	-0.484306	0.0179901	7.4536
TC1700010738.hg.1	NM_001991	EZH1	enhancer of zeste 1 polycomb repressive complex 2 subunit	-1	-1.03372	6.71475e-05	-1	-0.692886	0.0280576	-1	-0.763041	0.00166347	6.069
TC1700011261.hg.1	NM_001198713	SEPT4	septin 4	-1	-1.16	0.000134253	-1	-1.11998	0.00440522	-1	-0.836929	0.00319367	5.05864
TC1800007101.hg.1	NM_020776	KIAA1328	KIAA1328	-1	-0.724122	0.00315531	-1	-0.829067	0.0120897	-1	-0.750384	0.00227405	5.16594
TC1900008292.hg.1	NM_001128916	TOMM40	translocase of outer mitochondrial membrane 40 homolog	1	0.54409	0.0031736	1	0.518705	0.0310988	1	0.540614	0.00312729	7.745
TC1900009600.hg.1	NM_017703	FBXL12	F-box and leucine-rich repeat protein 12	1	0.407262	0.0119743	1	0.423807	0.0381691	1	0.363495	0.0216575	5.60083
TC2000009915.hg.1	NM_001199534	C20orf24	chromosome 20 open reading frame 24	1	0.554363	4.99758e-05	1	0.305593	0.0472826	1	0.304348	0.0122047	7.61732
TC2000010024.hg.1	NM_004975	KCNB1	potassium channel, voltage gated Shab related subfamily B	-1	-0.926447	0.00686157	-1	-0.9329	0.0332242	-1	-0.791978	0.0171231	4.52938
TSUnmapped00000559.hg.1	ENST00000631811	FMN1	formin 1	-1	-1.04453	0.00383183	-1	-1.11499	0.0176812	-1	-0.797514	0.0216544	6.52814
TSUnmapped00000592.hg.1	ENST00000633316	FMN1	formin 1	-1	-0.704869	0.0160004	-1	-0.819995	0.0325988	-1	-0.994783	0.00110736	5.35506
TSUnmapped00000606.hg.1	ENST00000631469	FMN1	formin 1	-1	-1.07967	0.000580488	-1	-0.967904	0.0138916	-1	-0.707857	0.0151872	4.9099
TSUnmapped00000626.hg.1	ENST00000633180	FMN1	formin 1	-1	-0.939253	0.00204063	-1	-0.847687	0.0311096	-1	-0.598819	0.0384006	6.83766
TSUnmapped00000703.hg.1	ENST00000633118	FMN1	formin 1	-1	-0.644052	0.0228125	-1	-0.915364	0.0143887	-1	-0.768182	0.00642117	4.22726
TSUnmapped00000713.hg.1	ENST00000632024	FMN1	formin 1	-1	-0.875956	0.00815708	-1	-1.06461	0.0143887	-1	-0.71733	0.0257603	6.29255

## Sheet: Heatmap
	RA vs. Ctrl	Fadra vs. Ctrl	Combi vs. Ctrl
CCDC74A	0.611246	0.819886	0.73096
CCDC74B	0.698624	0.891781	0.726989
DKK3	-0.4719	-0.52847	0.657606
CLCF1	0.618323	0.635921	0.639173
LIMCH1	0.658478	0.853608	0.586705
FJX1	0.52483	0.577417	0.581733
VDAC1	0.437907	0.466261	0.576416
TOMM40	0.54409	0.518705	0.540614
MARCH3	0.450753	0.545747	0.529454
HSPA1A	0.640461	0.557181	0.503759
MAP1LC3B	0.395689	0.293243	0.482891
NSDHL	0.439161	0.503383	0.43138
CHID1	0.430999	0.488751	0.405587
FBXL12	0.407262	0.423807	0.363495
C20orf24	0.554363	0.305593	0.304348
MCM4	0.492525	0.42657	-0.33948
ALG10	-0.33106	-0.35536	-0.39006
POLK	-0.37446	-0.42356	-0.40243
LCORL	-0.46081	-0.40203	-0.40307
MTBP	-0.5165	-0.53921	-0.4363
PHF3	-0.47693	-0.4414	-0.44772
TRDMT1	-0.50468	-0.56154	-0.46864
IFT172	-0.79948	-0.48395	-0.46991
HEATR5B	-0.41978	-0.41215	-0.4813
PANK3	-0.47576	-0.4981	-0.48224
RNF213	-0.74227	-0.56077	-0.48431
HSD17B11	-0.34687	-0.42695	-0.48514
GYPB	-0.51012	-0.68254	-0.49796
CALML4	-0.82816	-0.65041	-0.49938
POP1	0.881443	0.70892	-0.50153
FBXL2	-0.82407	-0.69484	-0.52142
CPNE3	-0.73	-0.45291	-0.53666
TMOD2	-0.61383	-0.57029	-0.55365
SRR	-0.70971	-0.75988	-0.61959
USH1C	-0.75704	-0.67079	-0.68863
CREBRF	-0.99258	-0.90413	-0.74447
KIAA1328	-0.72412	-0.82907	-0.75038
EZH1	-1.03372	-0.69289	-0.76304
KLRG1	-1.20952	-1.06121	-0.78494
KCNB1	-0.92645	-0.9329	-0.79198
FMN1	-1.04453	-1.11499	-0.79751
STMN2	-1.18916	-1.57024	-0.8164
CDON	-0.79231	-1.03666	-0.8258
SEPT4	-1.16	-1.11998	-0.83693
TAS2R3	-0.80901	-0.82329	-0.84451
GRIA4	-0.61542	-0.52848	-0.93126
DNAJC27	-0.66869	-0.6514	-1.01328
