# Supplementary material for: CDK inhibitors promote neuroblastoma cell differentiation and increase sensitivity to retinoic acid—a promising combination strategy for therapeutic intervention
Source: Cell Death Discov. 2025 Aug 2;11:363. doi: 10.1038/s41420-025-02637-z (PMC12318081; doi:10.1038/s41420-025-02637-z)
Supplement: Supplementary file 5 — Supplementary Table 2 [file 41420_2025_2637_MOESM5_ESM.xlsx]

## Sheet: Supplementary Table 2
Probesets	ID	SYMBOL	GENENAME	Comparison	RA vs. Ctrl		Fa vs. Ctrl		Combi vs. Ctrl		Combi vs. RA		Combi vs. Fa
					logFC	adj.P.Val	logFC	adj.P.Val	logFC	adj.P.Val	logFC	adj.P.Val	logFC	adj.P.Val
23064083				R vs FR and F vs FR	-1.0369	0.0024188	-1.06621	0.0024188	0.197127	0.0024188	1.23403	0.00356151	1.26334	0.00356151
23075523				R vs FR	-1.86969	2.46464e-07	-0.345927	2.46464e-07	-0.381338	2.46464e-07	1.48835	1.1086e-06	-0.0354107	1.1086e-06
23075648				R vs FR	-1.11689	1.59588e-06	-0.407263	1.59588e-06	0.133056	1.59588e-06	1.24994	1.87067e-06	0.540319	1.87067e-06
23075724				R vs FR	-1.89821	2.89171e-08	-0.4202	2.89171e-08	-0.424402	2.89171e-08	1.4738	1.55027e-07	-0.00420148	1.55027e-07
23075726				R vs FR	-1.58756	2.89171e-08	-0.261568	2.89171e-08	-0.210756	2.89171e-08	1.3768	7.38077e-08	0.050812	7.38077e-08
23075806				R vs FR	-1.86969	2.46464e-07	-0.345927	2.46464e-07	-0.381338	2.46464e-07	1.48835	1.1086e-06	-0.0354107	1.1086e-06
23075822				R vs FR	-1.11689	1.59588e-06	-0.407263	1.59588e-06	0.133056	1.59588e-06	1.24994	1.87067e-06	0.540319	1.87067e-06
23075965				R vs FR	-1.94832	1.09796e-07	-0.31759	1.09796e-07	-0.525414	1.09796e-07	1.4229	5.30914e-07	-0.207824	5.30914e-07
23075974				R vs FR	-1.09922	4.96645e-06	-0.372146	4.96645e-06	0.0946229	4.96645e-06	1.19385	6.16389e-06	0.466768	6.16389e-06
23076116				R vs FR	-1.11689	1.59588e-06	-0.407263	1.59588e-06	0.133056	1.59588e-06	1.24994	1.87067e-06	0.540319	1.87067e-06
23076189				R vs FR	-1.90692	2.89171e-08	-0.46836	2.89171e-08	-0.408591	2.89171e-08	1.49833	1.69381e-07	0.0597696	1.69381e-07
23076191				R vs FR	-1.36137	5.16756e-07	-0.290676	5.16756e-07	-0.189538	5.16756e-07	1.17183	1.71436e-06	0.101138	1.71436e-06
23076267				R vs FR	-1.31167	2.2598e-07	-0.388945	2.2598e-07	-0.246271	2.2598e-07	1.0654	1.55788e-06	0.142674	1.55788e-06
23076279				R vs FR	-1.09922	4.96645e-06	-0.372146	4.96645e-06	0.0946229	4.96645e-06	1.19385	6.16389e-06	0.466768	6.16389e-06
23076506				R vs FR	-1.53797	4.59307e-07	-0.200991	4.59307e-07	-0.464022	4.59307e-07	1.07395	1.87067e-06	-0.263031	1.87067e-06
23076508				R vs FR	-1.86969	2.46464e-07	-0.345927	2.46464e-07	-0.381338	2.46464e-07	1.48835	1.1086e-06	-0.0354107	1.1086e-06
HTA2-neg-47423158_st				R vs FR	1.012	0.0394532	-0.86886	0.0394532	-0.316583	0.0394532	-1.32859	0.0215537	0.552277	0.0215537
HTA2-pos-3596637_st				R vs FR	-1.21535	2.95872e-08	-0.226946	2.95872e-08	0.443624	2.95872e-08	1.65898	1.83384e-08	0.67057	1.83384e-08
HTA2-pos-3596639_st				R vs FR	-1.00549	4.20739e-07	-0.150001	4.20739e-07	0.427824	4.20739e-07	1.43332	2.18747e-07	0.577825	2.18747e-07
HTA2-pos-3596641_st				R vs FR	-1.08049	8.5815e-06	-0.110721	8.5815e-06	0.712683	8.5815e-06	1.79317	3.60842e-06	0.823404	3.60842e-06
HTA2-pos-PSR11017114.hg.1				R vs FR	-1.05691	1.89434e-07	-0.00740724	1.89434e-07	0.516297	1.89434e-07	1.57321	7.38077e-08	0.523704	7.38077e-08
TC0100010112.hg.1	NM_001122837	SLC50A1	solute carrier family 50 (sugar efflux transporter), member 1	R vs FR	-1.11826	1.68444e-06	-0.146162	1.68444e-06	0.330396	1.68444e-06	1.44865	1.03794e-06	0.476558	1.03794e-06
TC0100012247.hg.1	NM_018012	KIF26B	kinesin family member 26B	R vs FR and F vs FR	-1.04315	0.00172105	-1.28928	0.00172105	0.293232	0.00172105	1.33638	0.00213019	1.58251	0.00213019
TC0100015211.hg.1	NM_000849	GSTM3	glutathione S-transferase mu 3 (brain)	R vs FR	-1.58041	2.89171e-08	-0.390874	2.89171e-08	-0.112472	2.89171e-08	1.46794	7.38077e-08	0.278402	7.38077e-08
TC0100015258.hg.1	NM_178454	DRAM2	DNA-damage regulated autophagy modulator 2	R vs FR	-1.49544	2.62675e-10	-0.482753	2.62675e-10	0.217003	2.62675e-10	1.71244	5.17005e-10	0.699756	5.17005e-10
TC0100015598.hg.1	NM_006472	TXNIP	thioredoxin interacting protein	R vs FR and F vs FR	-1.31572	0.0169957	-1.39072	0.0169957	0.0659465	0.0169957	1.38167	0.0309812	1.45667	0.0309812
TC0200006524.hg.1	NM_016030	TRAPPC12	trafficking protein particle complex 12	R vs FR	-1.11171	1.3354e-05	-0.115883	1.3354e-05	0.159423	1.3354e-05	1.27113	9.65016e-06	0.275306	9.65016e-06
TC0200007401.hg.1	NM_001193464	DYNC2LI1	dynein, cytoplasmic 2, light intermediate chain 1	R vs FR	-1.01642	0.000114386	-0.348445	0.000114386	0.468375	0.000114386	1.4848	6.18471e-05	0.81682	6.18471e-05
TC0200008270.hg.1	NM_032827	ATOH8	atonal bHLH transcription factor 8	R vs FR	1.04601	5.24271e-05	0.777581	5.24271e-05	-0.111048	5.24271e-05	-1.15706	0.000109358	-0.888629	0.000109358
TC0200008930.hg.1	NM_005415	SLC20A1	solute carrier family 20 (phosphate transporter), member 1	R vs FR	1.04566	5.23347e-06	0.915521	5.23347e-06	-0.149539	5.23347e-06	-1.1952	1.08967e-05	-1.06506	1.08967e-05
TC0200011898.hg.1	NM_001006946	SDC1	syndecan 1	R vs FR	1.09973	8.06335e-05	0.587135	8.06335e-05	-0.122096	8.06335e-05	-1.22183	0.00012724	-0.709231	0.00012724
TC0200015645.hg.1	NM_015657	ABCA12	ATP binding cassette subfamily A member 12	R vs FR	1.18747	0.025118	0.163078	0.025118	0.0297582	0.025118	-1.15772	0.0248154	-0.13332	0.0248154
TC0300008820.hg.1	NM_001102608	COL6A6	collagen, type VI, alpha 6	R vs FR and F vs FR	-1.94681	0.00238662	-2.27021	0.00238662	0.0399596	0.00238662	1.98677	0.0059673	2.31017	0.0059673
TC0300012670.hg.1	NM_001184	ATR	ATR serine/threonine kinase	R vs FR	-1.18454	0.000292087	-0.205779	0.000292087	0.214205	0.000292087	1.39874	0.000216373	0.419983	0.000216373
TC0300013520.hg.1	NM_021101	CLDN1	claudin 1	R vs FR	1.04479	0.00330823	0.706668	0.00330823	-0.401712	0.00330823	-1.4465	0.0026792	-1.10838	0.0026792
TC0400011920.hg.1	NM_014331	SLC7A11	solute carrier family 7 (anionic amino acid transporter light chain, xc- system), member 11	R vs FR and F vs FR	2.16947	2.01099e-09	1.33549	2.01099e-09	-0.350682	2.01099e-09	-2.52016	3.20368e-09	-1.68618	3.20368e-09
TC0400012458.hg.1	NM_000860	HPGD	hydroxyprostaglandin dehydrogenase 15-(NAD)	R vs FR and F vs FR	-1.12304	0.0194617	-1.36311	0.0194617	-0.0468037	0.0194617	1.07624	0.0434739	1.31631	0.0434739
TC0500009378.hg.1	NM_004946	DOCK2	dedicator of cytokinesis 2	R vs FR	1.3015	0.0182913	0.250266	0.0182913	-0.0739099	0.0182913	-1.37541	0.0170081	-0.324176	0.0170081
TC0600007610.hg.1	NM_002441	MSH5	mutS homolog 5	R vs FR	-2.13753	3.88357e-08	-0.395044	3.88357e-08	-0.380175	3.88357e-08	1.75736	1.54382e-07	0.0148694	1.54382e-07
TC0600007687.hg.1	NM_002931	RING1	ring finger protein 1	R vs FR	-1.15908	1.50286e-05	-0.518949	1.50286e-05	0.141211	1.50286e-05	1.30029	2.09001e-05	0.660161	2.09001e-05
TC0700008582.hg.1	NM_000602	SERPINE1	serpin peptidase inhibitor, clade E (nexin, plasminogen activator inhibitor type 1), member 1	R vs FR and F vs FR	1.35311	0.0167413	1.49505	0.0167413	-0.0286197	0.0167413	-1.38173	0.0331266	-1.52367	0.0331266
TC0700011780.hg.1	NM_000466	PEX1	peroxisomal biogenesis factor 1	R vs FR	-1.07683	0.00018093	-0.34524	0.00018093	0.440245	0.00018093	1.51707	0.000105496	0.785485	0.000105496
TC0700011953.hg.1	NM_000777	CYP3A5	cytochrome P450, family 3, subfamily A, polypeptide 5	R vs FR	-1.05904	7.21706e-06	0.128968	7.21706e-06	0.562657	7.21706e-06	1.6217	3.04373e-06	0.433689	3.04373e-06
TC0700012165.hg.1	NM_020725	ATXN7L1	ataxin 7-like 1	R vs FR	-1.1942	5.9029e-06	-0.135372	5.9029e-06	-0.106958	5.9029e-06	1.08724	8.34977e-06	0.0284135	8.34977e-06
TC0800007114.hg.1	NM_016240	SCARA3	scavenger receptor class A, member 3	R vs FR	1.32818	3.63402e-06	0.584245	3.63402e-06	-1.80787	3.63402e-06	-3.13605	1.45167e-06	-2.39212	1.45167e-06
TC0800010382.hg.1	NM_003068	SNAI2	snail family zinc finger 2	R vs FR	1.30968	0.0029629	0.748138	0.0029629	-0.0513381	0.0029629	-1.36102	0.00537586	-0.799477	0.00537586
TC0800011148.hg.1	NM_057749	CCNE2	cyclin E2	R vs FR	1.13545	0.00058652	0.563156	0.00058652	-0.695804	0.00058652	-1.83125	0.000312628	-1.25896	0.000312628
TC0900008545.hg.1	NM_002581	PAPPA	pregnancy-associated plasma protein A, pappalysin 1	R vs FR	1.14975	0.00229653	0.614185	0.00229653	-0.130572	0.00229653	-1.28033	0.00312774	-0.744757	0.00312774
TC0900012189.hg.1	NM_032928	TMEM141	transmembrane protein 141	R vs FR	-1.30967	0.000124795	-0.893308	0.000124795	0.0972198	0.000124795	1.40689	0.000272813	0.990528	0.000272813
TC1000010192.hg.1	NM_020848	KIAA1462	KIAA1462	R vs FR	-1.12644	0.0294304	-0.885382	0.0294304	0.326148	0.0294304	1.45259	0.0286804	1.21153	0.0286804
TC1000011025.hg.1	NM_001142353	PPP3CB	protein phosphatase 3, catalytic subunit, beta isozyme	R vs FR	-1.06525	0.000935211	-0.426996	0.000935211	0.236348	0.000935211	1.3016	0.000819422	0.663344	0.000819422
TC1000012505.hg.1	NM_001167880	LHPP	phospholysine phosphohistidine inorganic pyrophosphate phosphatase	R vs FR	-1.33015	0.000260928	-0.582301	0.000260928	-0.295938	0.000260928	1.03421	0.00170399	0.286362	0.00170399
TC1100007095.hg.1	NM_001009909	LUZP2	leucine zipper protein 2	R vs FR	1.02761	7.04633e-05	-0.0269387	7.04633e-05	-0.324037	7.04633e-05	-1.35165	3.31222e-05	-0.297099	3.31222e-05
TC1100011182.hg.1	NM_001164716	PYGM	phosphorylase, glycogen, muscle	R vs FR	-1.67424	6.21446e-05	-0.92158	6.21446e-05	-0.331642	6.21446e-05	1.34259	0.000622366	0.589938	0.000622366
TC1100011259.hg.1	NM_001300844	FOSL1	FOS-like antigen 1	R vs FR and F vs FR	1.62452	0.00247465	1.70823	0.00247465	0.182558	0.00247465	-1.44196	0.0110561	-1.52567	0.0110561
TC1200007897.hg.1	NM_005981	TSPAN31	tetraspanin 31	R vs FR	-1.11496	1.84847e-05	-0.444418	1.84847e-05	-0.0813695	1.84847e-05	1.03359	5.57603e-05	0.363048	5.57603e-05
TC1200008726.hg.1	NM_001286262	TCP11L2	t-complex 11, testis-specific-like 2	R vs FR and F vs FR	-1.32523	0.000512129	-1.32696	0.000512129	0.066253	0.000512129	1.39149	0.00129809	1.39321	0.00129809
TC1200011460.hg.1	NM_000899	KITLG	KIT ligand	R vs FR and F vs FR	1.62171	2.63593e-06	1.01871	2.63593e-06	-1.10889	2.63593e-06	-2.7306	1.41033e-06	-2.1276	1.41033e-06
TC1300010031.hg.1	NM_001198910	CCDC169-SOHLH2	CCDC169-SOHLH2 readthrough	R vs FR	-1.24481	0.00136819	-0.590129	0.00136819	-0.0685008	0.00136819	1.17631	0.00341085	0.521629	0.00341085
TC1500008046.hg.1	NM_001293298	CEMIP	cell migration inducing protein, hyaluronan binding	R vs FR and F vs FR	1.1371	0.0129687	1.0246	0.0129687	-0.0587189	0.0129687	-1.19582	0.0237491	-1.08332	0.0237491
TC1700008263.hg.1	NM_001144070	ABCC3	ATP binding cassette subfamily C member 3	R vs FR and F vs FR	1.22966	0.0261287	1.04047	0.0261287	0.0027889	0.0261287	-1.22688	0.0498406	-1.03768	0.0498406
TC1700012355.hg.1	NM_001304947	KRBA2	KRAB-A domain containing 2	R vs FR	-1.65996	6.57682e-06	-0.934407	6.57682e-06	-0.432148	6.57682e-06	1.22781	0.000175469	0.502259	0.000175469
TC2000007083.hg.1	NM_002165	ID1	inhibitor of DNA binding 1, dominant negative helix-loop-helix protein	R vs FR	1.01281	0.000440045	0.796251	0.000440045	-0.455315	0.000440045	-1.46812	0.000333041	-1.25157	0.000333041
TC2000007438.hg.1	NM_001278610	MYBL2	v-myb avian myeloblastosis viral oncogene homolog-like 2	R vs FR	1.01357	4.80117e-06	0.632919	4.80117e-06	-0.193187	4.80117e-06	-1.20675	6.18304e-06	-0.826105	6.18304e-06
TC2100008536.hg.1	NM_001130141	PCBP3	poly(rC) binding protein 3	R vs FR and F vs FR	-1.52841	0.000125037	-1.60057	0.000125037	0.112061	0.000125037	1.64047	0.000333041	1.71263	0.000333041
TC0500010043.hg.1	NM_003966	SEMA5A	sema domain, seven thrombospondin repeats (type 1 and type 1-like), transmembrane domain (TM) and short cytoplasmic domain, (semaphorin) 5A	F vs FR	-0.307957	0.0426554	-1.31209	0.0426554	0.00195059	0.0426554	0.309908	0.0442984	1.31404	0.0442984
TC0500011579.hg.1	NM_005668	ST8SIA4	ST8 alpha-N-acetyl-neuraminide alpha-2,8-sialyltransferase 4	F vs FR	-0.506363	0.0146987	-1.03999	0.0146987	0.00463304	0.0146987	0.510996	0.0231209	1.04462	0.0231209
TC0700011655.hg.1	NM_014510	PCLO	piccolo presynaptic cytomatrix protein	F vs FR	-0.791454	0.00322752	-1.27955	0.00322752	0.105155	0.00322752	0.896609	0.00526523	1.3847	0.00526523
TC0X00006704.hg.1	NM_001080975	REPS2	RALBP1 associated Eps domain containing 2	F vs FR	-0.964613	0.0342738	-1.18309	0.0342738	0.312277	0.0342738	1.27689	0.0348793	1.49536	0.0348793
TC1000008904.hg.1	NM_001199492	PDCD4	programmed cell death 4 (neoplastic transformation inhibitor)	F vs FR	-0.940583	0.0144036	-1.08458	0.0144036	0.313073	0.0144036	1.25366	0.0146706	1.39765	0.0146706
TC1000010727.hg.1	NM_001149	ANK3	ankyrin 3, node of Ranvier (ankyrin G)	F vs FR	-0.541025	0.00288179	-1.082	0.00288179	0.846259	0.00288179	1.38728	0.00144263	1.92826	0.00144263
TC1200006896.hg.1	NM_003979	GPRC5A	G protein-coupled receptor, class C, group 5, member A	F vs FR	0.855748	0.011301	1.01698	0.011301	-0.0404947	0.011301	-0.896243	0.0215163	-1.05747	0.0215163
TC1200007686.hg.1	NM_000224	KRT18	keratin 18, type I	F vs FR	0.690871	0.00378647	1.0893	0.00378647	-0.400487	0.00378647	-1.09136	0.00306595	-1.48978	0.00306595
TC1200008873.hg.1	NM_001291424	SH2B3	SH2B adaptor protein 3	F vs FR	0.846986	0.00275895	1.03476	0.00275895	-0.163921	0.00275895	-1.01091	0.00410717	-1.19869	0.00410717
TC1400010730.hg.1	NM_001308103	EGLN3	egl-9 family hypoxia-inducible factor 3	F vs FR	-0.263749	0.00126471	-1.03081	0.00126471	0.534781	0.00126471	0.79853	0.000666144	1.56559	0.000666144
TC1700010200.hg.1	NM_005165	ALDOC	aldolase C, fructose-bisphosphate	F vs FR	-0.969999	4.59012e-05	-1.03162	4.59012e-05	0.594301	4.59012e-05	1.5643	2.87243e-05	1.62592	2.87243e-05
TC1900007173.hg.1	NM_001025160	ADGRE5	adhesion G protein-coupled receptor E5	F vs FR	0.667289	0.000710008	1.19051	0.000710008	-0.0317323	0.000710008	-0.699022	0.00143981	-1.22224	0.00143981
